# Supplementary material for: Soil Redox Controls CO2, CH4 and N2O Efflux from White-Rot Fungi in Temperate Forest Ecosystems
Source: J Fungi (Basel). 2021 Jul 30;7(8):621. doi: 10.3390/jof7080621 (PMC8398011; doi:10.3390/jof7080621)
Supplement: Supplementary file 1 [file jof-07-00621-s001.zip]

Archive with 1 entries (1 files):
- jof-1280876-supplementary.pdf
